# Supplementary material for: Drift-Robust Lightweight Deep Learning on Open Gas Sensor Benchmarks: A Reproducible Architecture Study with CBRN Applicability Mapping
Source: Molecules. 2026 Jun 1;31(11):1884. doi: 10.3390/molecules31111884 (PMC13257611; doi:10.3390/molecules31111884)
Supplement: Supplementary file 1 [file molecules-31-01884-s001.zip]

Archive with 1 entries (1 files):
- molecules-4274054-supplementary.pdf
